# Supplementary material for: Geographic potential of the world’s largest hornet, Vespa mandarinia Smith (Hymenoptera: Vespidae), worldwide and particularly in North America
Source: PeerJ. 2021 Jan 13;9:e10690. doi: 10.7717/peerj.10690 (PMC7811286; doi:10.7717/peerj.10690)
Supplement: Supplemental Information 14 [file peerj-09-10690-s014.csv]

section	subsection	element	Value
Overview	Authorship	Study title	Geographic potential of the world’s largest hornet, Vespa mandarinia Smith (Hymenoptera: Vespidae), worldwide and particularly in North America
Overview	Authorship	Author names	Claudia Nuñez-Penichet; Luis Osorio-Olvera; Victor Gonzalez; Marlon E. Cobos; Laura Jiménez; Devon A. DeRaad; Abdelghafar Alkishe; Rusby G. Contreras-Díaz; Angela Nava-Bolaños; Kaera Utsumi; Uzma Ashraf; Adeola Adeboje; A. Townsend Peterson; Jorge Soberón
Overview	Authorship	Contact	jsoberon@ku.edu
Overview	Authorship	Study link
Overview	Model objective	Model objective	Inference and explanation
Overview	Focal Taxon	Focal Taxon	Vespa mandarinia
Overview	Location	Location	North America, Southeast Asia, world
Overview	Scale of Analysis	Spatial extent	-180, 180, -90, 83.623596 (xmin, xmax, ymin, ymax)
Overview	Scale of Analysis	Spatial resolution	10’ resolution (~18 km at the Equator)
Overview	Scale of Analysis	Temporal extent	1990-2020
Overview	Scale of Analysis	Temporal resolution	N/A
Overview	Scale of Analysis	Boundary	natural
Overview	Biodiversity data	Observation type	citizen science; field survey; GPS tracking; standardised monitoring data
Overview	Biodiversity data	Response data type	presence-only
Overview	Predictors	Predictor types	climatic
Overview	Hypotheses	Hypotheses	Dispersal simulations based on invasive records and areas detected to be suitable using ecological niche models allow detection of patterns of potential invasion of V. mandarinia in North America.
Overview	Assumptions	Model assumptions	After data cleaning and thinning, species data are free of bias. Predictors are free of bias after initial steps of selection.
Overview	Algorithms	Modelling techniques	maxent
Overview	Algorithms	Model complexity	A process of variable selection (based on correlation and biological relevance) and principal component analysis was used to control the complexity of the environmental space, limit the number of dimensions involved, and reduce collinearity.
Overview	Algorithms	Model averaging	The medians of distinct replicates of Maxent models created with different parameter settings and sets of variables were used to summarize all results.
Overview	Workflow	Model workflow	Model calibration was done within a 500 km buffer around species' occurrences. To consider uncertainty deriving from specific treatments of occurrence records and environmental predictors, we calibrated models via four distinct schemes: (1) raw variables and distance-based thinned occurrences, (2) PCs and distance-based thinned occurrences, (3) raw environmental variables and country-density thin…
Overview	Software	Software	Maxent 3.4.1; R 3.6.2 (packages: bam, biosurvey, ellipsenm, kuenm, ntox, raster, rgdal, and rgeos)
Overview	Software	Code availability	https://github.com/townpeterson/vespa
Overview	Software	Data availability	http://hdl.handle.net/1808/30602
Data	Biodiversity data	Taxon names	Vespa mandarinia
Data	Biodiversity data	Taxonomic reference system	N/A
Data	Biodiversity data	Ecological level	species
Data	Biodiversity data	Data sources	Occurrence data for V. mandarinia were downloaded from the Global Biodiversity Information Facility database (GBIF; https://www.gbif.org/).
Data	Biodiversity data	Sampling design	Spatial thinning and maximum density per country thinning
Data	Biodiversity data	Sample size	18 (country-density thinned occurrences); 49 (distance-based thinned occurrences)
Data	Biodiversity data	Clipping	east Asia (native range of distribution of this species)
Data	Biodiversity data	Scaling	N/A
Data	Biodiversity data	Cleaning	We kept records from the species’ native range separate from non-native occurrences facilitated by human introduction. We cleaned occurrences from the native distribution following Cobos et al. (2018) by removing duplicates and records with doubtful or missing coordinates. To avoid model overfitting derived from spatial autocorrelation and overdominance of specific regions due to sampling bias, w…
Data	Biodiversity data	Absence data	N/A
Data	Biodiversity data	Background data	A buffer of 500 km around species records for spatial delimitation of calibration areas. Records from 1990 onwards.
Data	Biodiversity data	Errors and biases	N/A
Data	Predictor variables	Predictor variables	We used two types of predictors: 1) Six raw bioclimatic variables selected based on correlation levels and species natural history criteria: isothermality (BIO3), maximum temperature of warmest month (BIO5), minimum temperature of coldest month (BIO6), temperature annual range (BIO7), specific humidity of most humid month (BIO13), and specific humidity of least humid month (BIO14). 2) The first f…
Data	Predictor variables	Data sources	MERRAclim database (Vega, Pertierra & Olalla-Tárraga, 2018)
Data	Predictor variables	Spatial extent	72.856955, 148.618463, 18.190443, 48.987058 (xmin, xmax, ymin, ymax)
Data	Predictor variables	Spatial resolution	10’ resolution (~18 km at the Equator)
Data	Predictor variables	Coordinate reference system	+proj=longlat +datum=WGS84 +no_defs
Data	Predictor variables	Temporal extent	2000-2010
Data	Predictor variables	Temporal resolution	N/A
Data	Predictor variables	Data processing	N/A
Data	Predictor variables	Errors and biases	N/A
Data	Predictor variables	Dimension reduction	N/A
Data	Transfer data	Spatial extent	-180, 180, -90, 83.623596 (xmin, xmax, ymin, ymax)
Data	Transfer data	Spatial resolution	10’ resolution (~18 km at the Equator)
Data	Transfer data	Temporal extent	2000-2010
Data	Transfer data	Temporal resolution	N/A
Model	Variable pre-selection	Variable pre-selection	We excluded four of the "bioclimatic" variables because they are known to contain spatial artifacts as a result of combining temperature and humidity information (Escobar et al., 2014): mean temperature of most humid quarter, mean temperature of least humid quarter, specific humidity mean of warmest quarter, and specific humidity mean of coldest quarter. The 15 variables remaining were masked to …
Model	Multicollinearity	Multicollinearity	We did a principal components analysis to reduce multicollinearity. We also used Pearson's correlation coefficient values to select a subset of non-correlated variables.
Model	Model settings	Model settings (fitting)	maxent: Feature Set (eight feature classes (lq, lp, lqp, qp, q, lqpt, lqpth, lqph, where l is linear, q is quadratic, p is product, t is threshold, and h is hinge)), Regularization Multiplier Set (10 regularization multiplier values (0.10, 0.25, 0.50, 0.75, 1, 2, 3, 4, 5, 6)), Preictor Set (All combinations of more than 2 predictors of the first 4 PCs. All combinations of more than 2 variables of…
Model	Model estimates	Coefficients	Median
Model	Model estimates	Parameter uncertainty	N/A
Model	Model estimates	Variable importance	N/A
Model	Model selection - model averaging - ensembles	Model selection	N/A
Model	Model selection - model averaging - ensembles	Model averaging	N/A
Model	Model selection - model averaging - ensembles	Model ensembles	N/A
Model	Analysis and Correction of non-independence	Spatial autocorrelation	N/A
Model	Analysis and Correction of non-independence	Temporal autocorrelation	N/A
Model	Analysis and Correction of non-independence	Nested data	N/A
Assessment	Performance statistics	Performance on training data	True positive rate; AIC; AUC
Assessment	Plausibility check	Response shapes	No plausibility checks conducted
